# Supplementary material for: Conservation implications of primate trade in China over 18 years based on web news reports of confiscations
Source: PeerJ. 2018 Dec 6;6:e6069. doi: 10.7717/peerj.6069 (PMC6286804; doi:10.7717/peerj.6069)
Supplement: Supplemental Information 2 [file peerj-06-6069-s002.csv]

App.	Taxon	Term	Unit	Country	1975	1976	1977	1978	1979	1980	1981	1982	1983	1984	1985	1986	1987	1988	1989	1990	1991	1992	1993	1994	1995	1996	1997	1998	1999	2000	2001	2002	2003	2004	2005	2006	2007	2008	2009	2010	2011	2012	2013	2014	2015	2016	2017
I	Ateles geoffroyi	live		CN																		9																					2
I	Cacajao calvus	live		CN																																									6
I	Callimico goeldii	live		CN																																				8	8
I	Callithrix aurita	live		CN																2
I	Eulemur collaris	live		CN																																						9
I	Eulemur fulvus	live		CN																																3		5	4
I	Eulemur macaco	live		CN																						2
I	Eulemur rufus	live		CN																																		7
I	Gorilla gorilla	live		CN																			2			2											3			10
I	Hominidae spp.	live		CN								3
I	Hylobates spp.	live		CN							4	2
I	Lemur catta	live		CN							2	2				5	7	7			4	12		2	17	2	26			10	76	33	15	16	19	43	9	12	43	78	39	73	60	94	60	38
I	Lemur spp.	live		CN								6	2
I	Leontopithecus chrysomelas	live		CN																					10															7	9	10		8		7
I	Leontopithecus rosalia	live		CN																				2							1
I	Macaca silenus	live		CN											4				1		2	4	6				30			8									4				14
I	Mandrillus leucophaeus	live		CN										2				3																										12	12
I	Mandrillus sphinx	live		CN								6	2	3		3		7	4	2		2	6	2			3	4	1	3	34	19		4	4		4	6		10	19	2		17	13	2
I	Microcebus murinus	live		CN																																					10	23
I	Nasalis larvatus	live		CN																																			8
I	Pan troglodytes	live		CN							2	7		2	2	10	9	9	4	7	17	12	5	7			5	7	1	41	43	24	4	4		2	3	9	35	61	12	15	5	2	2	2
I	Pongo abelii	live		CN		1
I	Pongo pygmaeus	live		CN						1	2	2			5	7		2	3		6	1						2			11	1				2		2	1	9		7	1			2
I	Rhinopithecus roxellana	live		CN											4	11	14	8	4			3	2		2		1	1					4	1		1		6		4			7
I	Saguinus oedipus	live		CN													26	8	14	9		4	4	1						1								4			6	6		10		5
I	Semnopithecus priam	live		CN																																								24
I	Symphalangus syndactylus	live		CN																											4										5	2		1	1
I	Varecia rubra	live		CN																												3									2	3	6	2	2
I	Varecia variegata	live		CN																		4	2	2	5	2						5		6			3			4		8	27	23	7	13
II	Alouatta caraya	live		CN																											2														2	6
II	Alouatta seniculus	live		CN																																				20
II	Aotus nancymaae	live		CN																																			4						21
II	Aotus trivirgatus	live		CN													2				3
II	Aotus vociferans	live		CN																																			4						31
II	Ateles belzebuth	live		CN																																							2
II	Ateles fusciceps	live		CN																												3		1
II	Ateles geoffroyi	live		CN							4	4										8																								3
II	Ateles paniscus	live		CN							2											3	3									10								20
II	Callithrix geoffroyi	live		CN															4
II	Callithrix jacchus	live		CN										4		30	41	12		2			2			12				20	40										247	280	141	145	44	204
II	Callithrix penicillata	live		CN															4												20											30				30
II	Callithrix pygmaea	live		CN													2	2				4		2						1						2					6	6
II	Cebus albifrons	live		CN							3										3								18		16
II	Cebus apella	live		CN							4													2			8		91	98	63	12	64					21		31	24	20	38	90	73	218
II	Cebus capucinus	live		CN					2																				1
II	Cebus olivaceus	live		CN																				1				4	18	60	44	10	23	26						60		12				137
II	Cercocebus albigena	live		CN																																			16
II	Cercopithecus campbelli	live		CN									1
II	Cercopithecus diana	live		CN																																			20	10	10
II	Cercopithecus lhoesti	live		CN																			2																			12
II	Cercopithecus mitis	live		CN																																	20	45				5
II	Cercopithecus mona	live		CN																																		12	20	20	10	24	10
II	Cercopithecus neglectus	live		CN																							3	3						3	2		2	2	29	19	8	56	46	72
II	Cercopithecus nictitans	live		CN																																	10	12		8	8	57	84	36
II	Cercopithecus spp.	live		CN																																		222
II	Chiropotes chiropotes	live		CN																																				20
II	Chiropotes satanas	live		CN																											20
II	Chlorocebus aethiops	live		CN							2	3														1	1								20		16	25	25	16	10	18				80
II	Chlorocebus pygerythrus	live		CN																																					20	240	130		18	18
II	Colobus guereza	live		CN											3								3	3				3									12	73	27	27	12	20	95	52	3	129	150
II	Colobus polykomos	live		CN																																			3	3
II	Erythrocebus patas	live		CN						3	8													3			2	6							80	40	8	30	60	20		18	25	100		60
II	Galago senegalensis	live		CN													4
II	Lophocebus aterrimus	live		CN																																								74
II	Macaca arctoides	live		CN															1				1							2	2			1		10
II	Macaca assamensis	live		CN															4				6
II	Macaca cyclopis	live		CN								4																		2
II	Macaca fascicularis	live		CN										1		1		3	2	2	622	300			100				130			1	4200	4390	10413	19702	18850	22010	22350	12385	8000	3500	1			120
II	Macaca fuscata	live		CN								5		5			10	2		2					1	85				35															30
II	Macaca maura	live		CN									1
II	Macaca mulatta	live		CN									4	9	22	17	21	25	14	19	2	28	3	2	100		3		2	1	6	20	53	2	1		124	1		2	12	6	2	4
II	Macaca nemestrina	live		CN												1							6			7	6			2	1	12	9	8			9	9		600		1800	1	4
II	Macaca nigra	live		CN																										3				4										6	6
II	Macaca radiata	live		CN															2
II	Macaca sinica	live		CN																																	4	4	2
II	Macaca spp.	live		CN																14	37	26	23								4
II	Macaca sylvanus	live		CN																										1
II	Mandrillus sphinx	live		CN						4
II	Nycticebus coucang	live		CN														8	15	27	33	32	35	10	18	10	6
II	Otolemur crassicaudatus	live		CN															4
II	Papio anubis	live		CN					20		3	3					8	5									15					4			40			25			20				2	42
II	Papio cynocephalus	live		CN																			12							3							20	45			30
II	Papio hamadryas	live		CN						10		7	5	6				12		2	13		10	29	15	4	20			6	42		6	6	26			20				9		2	36	36
II	Papio hybrid	live		CN																																							1
II	Papio papio	live		CN																										1																11
II	Piliocolobus badius	live		CN																				2														12
II	Pithecia pithecia	live		CN																												1						1
II	Primates spp.	live		CN								24
II	Rhinopithecus roxellana	live		CN						2					2																					1
II	Saguinus fuscicollis	live		CN															4
II	Saguinus imperator	live		CN																													1	2								5
II	Saguinus labiatus	live		CN													2	2	2																				4
II	Saguinus midas	live		CN													2	4											21	64	21	14	14	7		1				85		10	3	2	41	70
II	Saguinus mystax	live		CN									8	6
II	Saimiri boliviensis	live		CN																											2
II	Saimiri sciureus	live		CN									4	24	60	7			6	2			15		30	20	46	6	251	572	182	200	148	71				98	132	501	96	105	574	210	340	410
II	Trachypithecus auratus	live		CN																																				3	3
II	Trachypithecus phayrei	live		CN																																4
II	Trachypithecus vetulus	live		CN																																	4	4				5
II	Trachypithecus villosus	live		CN																																	2	2	2
